# Supplementary material for: Fewer invited talks by women in evolutionary biology symposia
Source: J Evol Biol. 2013 Jun 20;26(9):2063–9. doi: 10.1111/jeb.12198 (PMC4293461; doi:10.1111/jeb.12198)
Supplement: Supplementary file 2 — Supplementary Methods S1. [file jeb0026-2063-sd2.txt]

SchroederetalJEB – Supplementary MethodsS1
 1 
Fewerinvited talks by women in evolutionary biology symposia
JuliaSchroeder1,2*, Hannah L. Dugdale1,3,4*, Reinder Radersma5, Martin Hinsch3,4, 
Deborah M. Buehler6,7, Jennifer Saul8, Lindsey Porter8, András Liker1,9, IsabelleDe
Cauwer1,10, PaulJ. Johnson11, AnnaW. Santure1, Ashleigh S. Griffin12, Elisabeth 
Bolund1, LauraRoss12, Thomas J. Webb1, PhilineG. D. Feulner13, IsabelWinney1, 
MartaSzulkin12,14, Jan Komdeur3, MaaikeA. Versteegh15, CharlotteK. Hemelrijk3, 
Erik I. Svensson16, Hannah Edwards1, MariaKarlsson17, StuartA. West12, EmmaL. B. 
Barrett18, David S. Richardson18, Valentijn van den Brink19, JoannaH. Wimpenny1, 
Stephen A. Ellwood11, Mark Rees1, Kevin D. Matson15, AnneCharmantier14, Natalie
dos Remedios1,20, NicoleA. Schneider21, CelineTeplitsky22, WilliamF. Laurance23, 
Roger K. Butlin1, Nicholas P. C. Horrocks15,24 
* equalauthorship 
1 Departmentof Animaland PlantSciences, University of Sheffield, Sheffield, UK. 
2 Evolutionary Biology, Max Planck Institutefor Ornithology, Seewiesen, Germany. 
3 BehaviouralEcology and Self-Organization, University of Groningen, Groningen, 
Netherlands 
4 TheoreticalBiology, University of Groningen, Groningen, Netherlands 
5 Edward Grey Institute, Departmentof Zoology, University of Oxford, Oxford, UK.
6 Departmentof Ecology and Evolutionary Biology, University of Toronto, Toronto, 
Ontario. Canada. 
7 Departmentof NaturalHistory, RoyalOntario Museum, Toronto, Ontario. 
8 Departmentof Philosophy, University of Sheffield, Sheffield, UK. 
9 Departmentof Limnology, University of Pannonia, Veszprém, Hungary SchroederetalJEB – Supplementary MethodsS1
 2 
10 LaboratoiredeGénétiqueetEvolution des Populations Végétales, UMR CNRS 
8198, Lille, France 
11 WildlifeConservation Research Unit, Departmentof Zoology, University of 
Oxford, Oxford, UK.
12 Departmentof Zoology, University of Oxford, Oxford, UK. 
13 Evolutionary Ecology, Max-Planck Institutefor Evolutionary Biology, Ploen, 
Germany 
14 Centred’EcologieFonctionnelleetEvolutive, UMR 5175 Campus CNRS, 
Montpellier, France 
15 AnimalEcology, University of Groningen, Groningen, Netherlands 
16 Evolutionary Ecology Unit, Departmentof Biology, Lund University, Lund, 
Sweden 
17 MEMEG, Departmentof Biology, Lund University, Lund, Sweden 
18 Schoolof BiologicalSciences, University of EastAnglia, Norwich, UK 
19 Departmentof Ecology and Evolution, University of Lausanne 
20 Departmentof Biology and Biochemistry, University of Bath, Bath, UK 
21 Departmentof Ecology, Swedish University of AgriculturalSciences, Uppsala, 
Sweden 
22 CERSP, UMR 7204 CNRS /MNHN /UPMC, Paris, France
23 Schoolof Marineand TropicalBiology, James Cook University, Cairns, QLD 
4878, Australia
24 Departmentof Zoology, University of Cambridge, Cambridge, UK 
 
This documentcontains Supplementary Methods S1. 
 SchroederetalJEB – Supplementary MethodsS1
 3 
(S1) Supplementary Methods:  
Sex ratios of presenters and symposia organisers 
Thenumber of invited speakers differed slightly between thewebsitetotals 
(www.eseb2011.de, accessed November 2011) and theprinted congress guide. Here, 
weused theprinted copy of thecongress guidethatwas issued atregistration. We
determined thegender of thefirstauthor through meeting themin person, or by their 
firstnamegiven in thelistof participants in thecongress guide. If thegender of the
namewas ambiguous, and/or wedid notmeetor know thescientistin question, we
used thefirstauthor’s nameand emailaddress to look themup on their departmental
website. Wewereableto unambiguously determinethegender of all speakers, butnot
of 45 of theposter presenters (19 essenceposters and 26 regular posters). These
presenters of unknown gender wereexcluded fromallfollowing analyses. 
ESEB funded theconferencefees, butnottravelcosts, of two invited speakers 
per symposium;however, symposiumorganisers could inviteadditionalspeakers if 
they secured outsidefunding. Twenty-fivesymposiahad two invited speakers, two 
had four, two had three, and onehad one. Onesymposium, with threeinvited 
speakers, was amerger of threesymposiumproposals. This symposiumhad not
documented allchanges to their invited speakers dueto themergers, and weexcluded 
this fromour analyses of declined talks.  
Thedeadlinefor calls for ESEB symposiaaregenerally atleastayear in 
advance, atwhich timepotentialorganisers musthavecontacted their invited speakers 
to confirmtheir availability. Successfulsymposiumproposals arethen selected by a
committee. MostESEB 2011 symposiahad two organisers (onehad oneorganiser, 26 
had two, two had three, and onehad six sinceitwas amerger of threesymposium
proposals).  SchroederetalJEB – Supplementary MethodsS1
 4 
 
Baselinepopulations -faculty 
Wecompared thesex ratio of invited speakers with thefaculty sex ratios fromthe
Evolutionary Biology departments attheworld top-10 universities for theLife
Sciences (Times Higher Education University Ranking 2010–2011, 
http://www.timeshighereducation.co.uk/world-university-rankings/2010-2011/life-
sciences.html;accessed May 2012) to themostaccuratelevelthateach institutional
websiteallowed. Weexcluded theJohn Hopkins University (Rank 8), as their Biology 
Departmentdid nothaveadistinctEvolutionary Biology group; instead weadded 
ImperialCollegeLondon (Rank 11) to completethetop-10 Evolutionary Biology 
departments. Weused thefollowing departments and universities:MIT, Biology;
Harvard University, Human Evolutionary Biology and Molecular Cellular Biology;
Stanford, Departmentof Biology;University of Oxford, Zoology;University of Yale, 
Ecology and Evolutionary Biology;University of Cambridge, Zoology;Imperial
CollegeLondon, Division of Ecology and Evolution;Princeton University, Ecology 
and Evolutionary Biology;and, University CollegeLondon, Research Departmentof 
Genetics, Evolution and Environment.   
Our decision to chooseonly thetop-10 universities was somewhatarbitrary. 
Wethereforealso assembled dataof Evolutionary Biology faculty in thewidestsense
for European Universities only (thetop 10 in thesameranking, Cambridge, Oxford, 
Imperial, UCL, ETH Zürich, Edinburgh, LMU Munich, UtrechtUniversity, Uppsala
University and GhentUniversity, accessed May 2013). Thenumbers aresimilar:
Professors 24% (SE=2%), Lecturers 29% (SE=5%), and Fellows 40% (SE=4%).
 SchroederetalJEB – Supplementary MethodsS1
 5 
Baselinepopulations – authors in top-tierjournals 
In Evolutionary Biology, thefirstauthor is usually theonewho wrotethetextand did 
mostof thework, whilethelastauthor is usually theprimary investigator who 
secured funding and supervised thework. Weused thejournal-specificsearch engines 
to selectrelevantpapers. Weused thesearch engineof thejournalScience to search 
for originalresearch contributions between January 2010 and January 2012 with the
keywords ‘evolution’, ‘evolved’ or ‘evolution*’ in thetitle. A similar search was not
possibledirectly on thesiteof thejournalNature.  Wethereforeused their search 
mechanismby subjectand selected allarticles and letters published in Natureunder 
thesubjectcategory ‘Evolution’ between January 2010 and January 2012. We
disregarded any results fromtheEarth Sciences. Then, wedetermined thesex ratio of 
thefirstand lastauthors of thesearticles, excluding articles authored by consortia. 
 
Statistical analyses 
Allstatisticalanalyses wereperformed in R.2.15.1 (R DevelopmentCoreTeam, 
2011). Wecompared thesex ratios (presented as percentagewomen) of poster 
presenters (regular posters and essenceposters) and oralpresenters (plenary speakers, 
invited speakers, regular speakers). Plenary speakers, as defined in theESEB 2011 
congress guide, includethepresidentialaddress and theinvited presentation by the
John Maynard Smith prizewinner, butthestatisticalresults did notchange
qualitatively when weexcluded these. Wetested thesex ratio differences using aχ2 
test, with Yate’s correction for continuity (Mantel& Greenhouse, 1968).  
Wethen compared thesex ratio of invited speakers with thesex ratio of all
other presenters, and thesex ratio of plenary speakers with thatof allother presenters. 
Sincetheχ2 testis proneto typeII errors for smallsample-sizes (Crawley, 2007), SchroederetalJEB – Supplementary MethodsS1
 6 
when expected counts wereless than 5 weapplied Fisher's exacttestto testfor a
deviation froman odds ratio of 1 between femaleand malespeakers in thetested 
categories. Onecould arguethatoralpresenters representadifferentgroup of 
scientists compared with poster presenters (Isbelletal., 2012) becausepeer-review 
deemed their abstracts of higher quality and/or to reflecttopics of higher interestthan 
thoseof theposter presenters. Hence, they may representmoreexperienced scientists, 
meaning thatcomparisons between both groups (oraland poster presenters) mightnot
bevalid. Additional, gender differences in self-promotion (Moss-Racusin & Rudman, 
2010) may resultin fewer women applying for oralpresentations. Whilewedo not
testfor adifferencein scientificquality or self-selection between posters and oral
presentations, weacknowledgethatthesecould bias our analyses. Wethereforetested 
for differences in thesex ratio of invited versus regular oralpresenters, and of plenary 
versus regular oralspeakers, assuming thatpeer review facilitates an equally high 
quality of alloralpresentations.  
Someinvited speakers declined invitations to speak. Wethereforetested for a
differencein thesex ratios of invited speakers thatdeclined or accepted an invitation 
to speak (hereafter termed:‘initially invited’ [i.e. including declines] and ‘realised 
invited’ [i.e. excluding declines] speakers) using theχ2 test. 20 women wereinvited 
initially;10 accepted and 10 declined. Whereas 68 men wereinitially invited;50 
accepted and 18 declined. 
Thesex ratio of speakers atasymposiumcan depend on thegender of the
symposiumorganiser (Isbelletal., 2012). Wefirsttested whether thesex ratio of the
symposiumorganisers differed fromthatof allpresenters and of regular presenters. 
Wethen tested for an association between thepresenceand absenceof women among 
theorganisers of asymposiumand thesex ratio of their invited speakers (listed in theSchroederetalJEB – Supplementary MethodsS1
 7 
congress guide), using ageneralised linear modelwith binomialerror structureand 
logitlink. 
If bias occurs when selecting invited speakers, wewould expectthesex ratio 
of invited speakers to differ fromthe baselinepopulations of scientists who could 
qualify as invited speakers atESEB. Weused therbinomfunction in R to comparethe
sex ratio of both therealised and initially invited speakers fromall30 symposia, to 
thosefrom10,000 randomisations. Therandomisations facilitated comparison of the
sex ratios of our baselinepopulations with thatof theinvited speakers, accounting for 
thefactthateach symposiumwas limited to two ESEB-funded invited speakers. In 
each randomisation, two invited speakers wererandomly selected 30 times, using the
sex ratios of thethreecareer stages (Professors, Lecturers and Fellows) of faculty 
members of Evolutionary Biology departments (fromtheworld top-10 rankings in 
LifeSciences) and authors of currenthigh-impactjournals (i.e. firstand lastauthors 
of primary research articles in Natureand Science). Wealso tested thesex ratios of 
thesymposiumorganisers againstthebaselinesex ratios of differentcareer stages of 
faculty members.  
 
References 
Crawley, M.J. 2007. TheRBook. Wiley & Sons, Chichester. 
Isbell, L., Young, P.T. & Harcourt, A.H. 2012. Stag parties linger:Continued gender 
bias in afemale-rich scientificdiscipline. PLoS ONE7:e49682. 
Mantel, N. & Greenhouse, S.W. 1968. What is the continuity correction? Am. Stat. 
22:27–30.
Moss-Racusin, C.A. & Rudman, L.A. 2010. Disruptions in women’s self-promotion:
Thebacklash avoidancemodel. Psychol. Women Q. 34:186–202 SchroederetalJEB – Supplementary MethodsS1
 8 
R Development Core Team 2011. R: A language and environment for statistical
computing. R Foundation for StatisticalComputing, Vienna, Austria. 
